# Supplementary material for: PPARGC1A Is a Moderator of Skeletal Muscle Development Regulated by miR-193b-3p
Source: Int J Mol Sci. 2022 Aug 24;23(17):9575. doi: 10.3390/ijms23179575 (PMC9455960; doi:10.3390/ijms23179575)
Supplement: Supplementary file 1 [file ijms-23-09575-s001.zip]

Archive with 3 entries (3 files):
- Supplemental information.pdf
- Table S3.xlsx
- Table S4.xlsx
