# Supplementary material for: PPARGC1A Is a Moderator of Skeletal Muscle Development Regulated by miR-193b-3p
Source: Int J Mol Sci. 2022 Aug 24;23(17):9575. doi: 10.3390/ijms23179575 (PMC9455960; doi:10.3390/ijms23179575)
Supplement: Supplementary file 1 [file ijms-23-09575-s001.zip › Table S3.xlsx]

## Sheet: Sheet1
Table S3. Comparative metabolome analysis of PPARGC1A knockdown versus control group gastrocnemius.
Metabolite name	Lv-shPPARGC1A-1	Lv-shPPARGC1A-2	Lv-shPPARGC1A-3	Lv-shPPARGC1A-4	Lv-shNC-1	Lv-shNC-2	Lv-shNC-3	Lv-shNC-4	P value	Fold change (Lv-shPPARGC1A/Lv-shNC)
2-Hydroxyglutaric acid	6.45749	6.94473	6.08934	2.57626	7.82821	7.83545	7.33866	8.35639	0.138304	0.703722
2-Isopropylmalic acid	4.93965	11.2851	2.96692	2.48829	15.9609	0.48659	3.41364	13.715	0.609741	0.645696
2-Ketobutyric acid	4.70531	4.82849	4.70879	4.57869	4.88832	4.6551	4.48349	4.61612	0.670261	1.00956
3-Phosphoglyceric acid	7.82008	18.3633	35.4612	5.10403	22.541	12.4381	18.4148	14.1669	0.979314	0.98798
4-Hydroxyphenylpyruvic acid	2.03204	0.233919	0.492194	0.367031	0.418293	1.1593	0.903265	1.43798	0.770093	0.797479
6-Phosphogluconic acid	5.04703	4.86152	5.38458	3.54986	7.98737	5.33026	5.88942	9.00012	0.143102	0.668021
Adenosine diphosphate	82.2634	83.4005	54.397	25.907	88.6519	68.1314	122.663	90.4657	0.235489	0.664936
Adenosine triphosphate	83.3885	55.1396	84.1971	18.8004	87.7597	76.4788	34.9252	97.3514	0.637635	0.814547
alpha-Ketoglutaric acid	6.68043	11.0734	5.4332	5.95363	9.03063	7.32888	5.63793	5.71428	0.79564	1.05157
alpha-Ketoisovaleric acid	5.00533	4.87999	4.15907	4.33611	4.52038	4.99872	3.75212	4.42662	0.36392	1.03857
cis-Aconitic acid	2.33928	2.07321	1.54233	1.5643	1.95289	2.04801	1.48817	1.68277	0.475596	1.04842
Citric acid	67.411	64.9165	18.1939	16.2027	46.7107	50.961	14.1867	34.7482	0.598683	1.13722
Cyclic 3',5'-AMP	0.151156	0.215769	0.126053	0.0510238	0.254404	0.161027	0.134038	0.195898	0.347051	0.729843
Cysteic acid	12.4098	12.8058	12.3929	12.0222	13.192	12.8948	12.5566	12.2993	0.126704	0.974248
Dihydroxyacetone phosphate	0.796446	1.08872	1.836	0.800976	1.23962	1.17083	1.0918	0.894401	0.908778	1.02854
Erythrose 4-phosphate	15.0408	13.8797	14.1022	8.76179	21.8259	15.5116	14.3163	22.7077	0.166832	0.696388
Flavin mononucleotide	0.296415	0.123559	0.424797	0.113297	0.418528	0.415203	0.544139	0.422688	0.027145	0.532095
Flavine-adenine dinucleotide	2.62063	2.57683	3.42979	0.813205	4.3114	3.56503	4.39724	3.81221	0.0398688	0.586879
Fructose 1,6-bisphosphate	0.706507	0.915145	1.4611	0.724975	1.04334	0.985818	0.926591	0.77863	0.926845	1.01964
Fructose 6-phosphate	92.8654	58.5764	68.7577	15.4119	71.6005	139.558	45.9635	51.1284	0.519793	0.76435
Fumaric acid	135.206	147.803	129.947	34.1238	218.332	186.414	201.6	157.274	0.0200484	0.585473
Glucaric acid	1.80463	1.79244	2.02617	1.41265	1.83404	2.25783	2.16071	2.31456	0.146379	0.821266
Gluconic acid	12.0574	13.6948	11.4406	5.77098	14.1786	13.7821	10.4284	13.9392	0.335918	0.821041
Glucose 1-phosphate	23.9652	19.5095	20.8137	5.63163	21.601	35.8847	16.921	16.2329	0.372184	0.771406
Glucose 6-phosphate	265.626	262.061	207.251	49.6782	209.053	372.372	144.622	139.139	0.692639	0.906875
Glucuronic acid	1.16716	1.17963	1.59777	0.723894	1.43801	1.34206	1.40059	1.98915	0.316602	0.756661
Glyceric acid	3.79942	5.24125	7.22603	2.88295	4.40039	4.29029	4.04135	3.3252	0.442564	1.19259
Glycerol 3-phosphate	3.39008	3.77659	5.183	2.79007	7.32181	4.14818	8.84132	4.94378	0.053722	0.599473
Glyoxylic acid	10.6942	12.0766	11.9815	5.00581	12.0282	12.5442	21.7045	11.4677	0.13203	0.688518
Guanosine diphosphate	3.75006	4.9455	3.8835	1.15594	7.5196	4.17698	3.38459	3.88957	0.335099	0.72401
Guanosine triphosphate	1.58562	4.52869	2.29181	1.07165	3.25315	1.64364	1.81498	2.40121	0.935864	1.04003
Homogentisic acid	0.102916	0.088347	0.0855033	0.0468825	0.208783	0.16588	0.0846067	0.212596	0.086487	0.481716
Indoleacetic acid	2.46117	2.15841	1.66839	1.68443	2.04251	2.13726	1.59159	1.84872	0.521389	1.04624
Isocitric acid	4.81915	3.49821	2.71218	2.3079	3.58942	3.24503	2.40798	2.78744	0.419411	1.10869
L-Lactic acid	5110.47	5099.2	4487.72	3110.09	5167.33	5091.05	4591.02	4919.78	0.346597	0.900769
Maleic acid	1.51211	1.5219	1.60273	1.41903	1.70709	1.47071	1.50489	1.58759	0.525127	0.965789
Malic acid	341.459	350.385	315.869	97.5177	444.14	392.466	395.48	362.89	0.0888129	0.692944
Mannose 6-phosphate	97.7261	79.4349	74.3463	16.2283	79.1977	139.852	48.2411	52.9338	0.577761	0.836086
Methylmalonic acid	1.46199	1.61305	1.67628	1.01067	1.85834	1.69134	1.61938	1.4667	0.175535	0.868323
Orotic acid	0.170235	0.1862	0.213226	0.10239	0.141264	0.197312	0.222441	0.24329	0.438607	0.835565
Oxoadipic acid	0.418464	0.453948	0.430697	0.389018	0.472299	0.434922	0.410684	0.429675	0.527665	0.968269
Phosphoenolpyruvic acid	4.43105	6.13421	6.42785	4.1469	5.4316	4.63531	4.59119	4.59064	0.549178	1.09825
Picolinic acid	0.162461	0.20523	0.188913	0.114311	0.256524	0.213458	0.187177	0.352909	0.224651	0.664227
Pyruvic acid	132.372	231.68	257.76	67.7267	170.079	109.277	104.901	66.3375	0.285708	1.53028
Quinolinic acid	0.112298	0.125013	0.110351	0.061494	0.184593	0.147757	0.113051	0.219548	0.1618	0.615318
Ribose 5-phosphate	19.8587	12.0284	45.4442	7.34054	18.7855	50.011	46.9551	14.1145	0.300124	0.651994
Ribulose 1,5-bisphosphate	20.5888	27.5811	24.821	17.6426	26.5079	18.1762	19.361	19.7936	0.660025	1.08105
Sedoheptulose 7-phosphate	14.5452	7.15689	21.7313	7.15782	22.0972	17.8619	20.5851	26.0185	0.117922	0.584446
Succinic acid	58.9869	94.4733	62.7221	30.8741	100.677	56.7655	52.8871	55.0292	0.812665	0.931029
Ureidopropionic acid	0.386987	0.404268	0.36252	0.346909	0.404817	0.390249	0.364147	0.378628	0.41764	0.975838
Vanillylmandelic acid	0.08155	0.084024	0.0785617	0.0748778	0.0858936	0.0886917	0.0794633	0.0800078	0.0301087	0.954969
