# Supplementary material for: PPARGC1A Is a Moderator of Skeletal Muscle Development Regulated by miR-193b-3p
Source: Int J Mol Sci. 2022 Aug 24;23(17):9575. doi: 10.3390/ijms23179575 (PMC9455960; doi:10.3390/ijms23179575)
Supplement: Supplementary file 1 [file ijms-23-09575-s001.zip › Table S4.xlsx]

## Sheet: Sheet1
Table S4. Differential expression analysis of miRNAs between pectoralis major and soleus in 7-week-old Xinghua chicken
miRNA_id	SOL_1	SOL_2	SOL_3	SOL_4	PEM_1	PEM_2	PEM_3	PEM_4	SOL_1_TPM	SOL_2_TPM	SOL_3_TPM	SOL_4_TPM	PEM_1_TPM	PEM_2_TPM	PEM_3_TPM	PEM_4_TPM	SOL_mean	PEM_mean	log2(FC)	Pvalue	FDR
bantam-y	0	8	6	3	7	516	616	22	0	0.7916	0.5217	0.2685	0.7886	38.5328	44.5418	2.2759	0.39545	21.5348	5.76703	1.1619e-05	0.0011127
gga-let-7l-3p	12	8	3	10	37	67	72	44	1.1533	0.7916	0.2609	0.8951	4.1685	5.0033	5.2062	4.5518	0.775225	4.73245	2.6099	0.000679407	0.0298939
gga-miR-10585-5p	14	28	7	18	18	135	35	111	1.3455	2.7707	0.6087	1.6111	2.0279	10.0813	2.5308	11.483	1.584	6.53075	2.04368	0.0190748	0.348519
gga-miR-106-3p	242	183	184	212	363	592	650	461	23.2579	18.1085	15.9994	18.9754	40.8963	44.2082	47.0003	47.6908	19.0853	44.9489	1.23582	0.0326495	0.463108
gga-miR-122-3p	0	0	0	0	6	7	8	0	0	0	0	0	0.676	0.5227	0.5785	0	0.01	0.4443	5.47346	0.0143861	0.281968
gga-miR-12247-5p	0	0	0	3	2	10	25	3	0	0	0	0.2685	0.2253	0.7468	1.8077	0.3104	0.067125	0.77255	3.52471	0.0254787	0.40033
gga-miR-12258-5p	64	21	78	47	134	100	332	79	6.1508	2.078	6.7824	4.2068	15.0967	7.4676	24.0063	8.1726	4.8045	13.6858	1.51022	0.0364887	0.479693
gga-miR-122-5p	252	190	955	108	1080	2984	4201	185	24.219	18.8011	83.0405	9.6667	121.675	222.833	303.767	19.1384	33.9318	166.853	2.29787	0.00803976	0.194761
gga-miR-129-1-3p	852	1344	565	1093	92	136	93	240	81.8831	132.993	49.1286	97.8306	10.3649	10.1559	6.7247	24.8282	90.4589	13.0184	-2.79671	3.1979e-06	0.000344734
gga-miR-129-3p	13	15	14	16	2	5	8	2	1.2494	1.4843	1.2173	1.4321	0.2253	0.3734	0.5785	0.2069	1.34577	0.346025	-1.95949	0.00971342	0.222789
gga-miR-129-5p	770	949	660	1235	75	47	85	130	74.0024	93.9067	57.3892	110.54	8.4496	3.5098	6.1462	13.4486	83.9597	7.88855	-3.41186	8.8247e-09	1.90261e-06
gga-miR-130a-3p	107	76	117	131	244	431	407	261	10.2834	7.5205	10.1735	11.7253	27.4895	32.1853	29.4294	27.0007	9.92568	29.0262	1.54812	0.00671282	0.176498
gga-miR-1416-5p	3894	1132	1789	2631	1335	1309	1361	815	374.24	112.015	155.56	235.492	150.404	97.7508	98.4114	84.3124	219.327	107.72	-1.0258	0.022767	0.377581
gga-miR-1434	2	0	2	4	13	17	11	4	0.1922	0	0.1739	0.358	1.4646	1.2695	0.7954	0.4138	0.181025	0.985825	2.44514	0.0345492	0.471443
gga-miR-1590	0	0	0	0	2	0	19	5	0	0	0	0	0.2253	0	1.3739	0.5173	0.01	0.529125	5.72554	0.0133953	0.274724
gga-miR-1625-5p	3	11	3	4	0	2	0	0	0.2883	1.0885	0.2609	0.358	0	0.1494	0	0	0.498925	0.03735	-3.73964	0.0251395	0.40033
gga-miR-1663-3p	79	41	63	121	15	13	42	42	7.5925	4.0571	5.4781	10.8303	1.6899	0.9708	3.0369	4.3449	6.9895	2.51063	-1.47714	0.0141318	0.281968
gga-miR-17-3p	232	114	157	195	257	631	688	327	22.2968	11.2807	13.6517	17.4538	28.9541	47.1205	49.748	33.8284	16.1708	39.9128	1.30346	0.0316308	0.45464
gga-miR-1754-5p	3	0	2	10	15	29	46	37	0.2883	0	0.1739	0.8951	1.6899	2.1656	3.3262	3.8277	0.339325	2.75235	3.01992	0.00312416	0.0976186
gga-miR-1756a	0	0	0	0	9	7	11	9	0	0	0	0	1.014	0.5227	0.7954	0.9311	0.01	0.8158	6.35014	0.000113223	0.00697602
gga-miR-1760	3	4	9	4	0	0	0	2	0.2883	0.3958	0.7826	0.358	0	0	0	0.2069	0.456175	0.051725	-3.14065	0.0282775	0.421384
gga-miR-181a-3p	2650	2162	2022	2492	7373	11801	7378	7516	254.684	213.937	175.82	223.05	830.656	881.251	533.489	777.536	216.873	755.733	1.80103	0.000667577	0.0298939
gga-miR-190a-3p	56	36	48	83	155	195	421	190	5.382	3.5623	4.1738	7.429	17.4626	14.5618	30.4417	19.6556	5.13678	20.5304	1.99883	0.00119833	0.0496847
gga-miR-193a-3p	97	48	49	85	492	922	960	670	9.3224	4.7498	4.2607	7.6081	55.4297	68.8512	69.4158	69.312	6.48525	65.7522	3.3418	1.50283e-08	2.70009e-06
gga-miR-193a-5p	1896	1539	1721	1888	5236	9027	8070	7060	182.219	152.289	149.647	168.988	589.898	674.1	583.527	730.363	163.286	644.472	1.98072	0.000120639	0.00722496
gga-miR-193b-3p	788	881	526	770	2979	4744	4224	2049	75.7323	87.1779	45.7375	68.92	335.62	354.263	305.43	211.971	69.3919	301.821	2.12085	0.000113247	0.00697602
gga-miR-194	30	139	224	68	69	1138	2926	127	2.8832	13.7545	19.4776	6.0864	7.7737	84.9813	211.574	13.1382	10.5504	79.3667	2.91123	0.00353411	0.105827
gga-miR-196-1-3p	403	498	644	457	5	5	3	0	38.7311	49.2787	55.998	40.9045	0.5633	0.3734	0.2169	0	46.2281	0.2884	-7.32455	8.51997e-21	4.59227e-18
gga-miR-196-5p	6939	8647	9124	8063	383	256	792	343	666.886	855.649	793.362	721.691	43.1495	19.117	57.268	35.4836	759.397	38.7545	-4.29242	4.46864e-16	1.37634e-13
gga-miR-1a-1-5p	15	5	2	4	15	58	20	19	1.4416	0.4948	0.1739	0.358	1.6899	4.3312	1.4462	1.9656	0.617075	2.35823	1.93418	0.0420554	0.517186
gga-miR-1b-3p	2906	2599	4453	4584	1697	1183	1401	1124	279.287	257.18	387.203	410.298	191.187	88.3417	101.304	116.279	333.492	124.278	-1.42408	0.00143764	0.0573992
gga-miR-20b-3p	5	6	25	16	36	62	68	45	0.4805	0.5937	2.1738	1.4321	4.0558	4.6299	4.917	4.6553	1.17003	4.5645	1.96392	0.0118612	0.260138
gga-miR-214b-3p	28	16	49	30	84	110	183	112	2.691	1.5833	4.2607	2.6852	9.4636	8.2144	13.2324	11.5865	2.80505	10.6242	1.92126	0.00293581	0.095903
gga-miR-216a	13	33	6	6	4	6	7	0	1.2494	3.2655	0.5217	0.537	0.4506	0.4481	0.5062	0	1.3934	0.351225	-1.98814	0.0354585	0.477264
gga-miR-217-5p	6	28	7	20	2	2	7	2	0.5766	2.7707	0.6087	1.7901	0.2253	0.1494	0.5062	0.2069	1.43653	0.27195	-2.40117	0.00768584	0.190467
gga-miR-33-2-5p	33	25	24	16	50	87	142	66	3.1715	2.4738	2.0869	1.4321	5.6331	6.4968	10.2678	6.8278	2.29108	7.30638	1.67313	0.0143266	0.281968
gga-miR-33-5p	33	25	24	16	50	87	142	66	3.1715	2.4738	2.0869	1.4321	5.6331	6.4968	10.2678	6.8278	2.29108	7.30638	1.67313	0.0142834	0.281968
gga-miR-3523	1604	1225	1375	1447	378	936	655	397	154.156	121.218	119.561	129.516	42.5862	69.8967	47.3618	41.07	131.113	50.2287	-1.38422	0.00162024	0.0612848
gga-miR-3530-5p	10	0	4	3	15	37	21	9	0.9611	0	0.3478	0.2685	1.6899	2.763	1.5185	0.9311	0.39435	1.72562	2.12957	0.0416662	0.517186
gga-miR-3532-3p	24	18	15	22	8	8	10	3	2.3066	1.7812	1.3043	1.9691	0.9013	0.5974	0.7231	0.3104	1.8403	0.63305	-1.53955	0.0242932	0.39603
gga-miR-365-1-5p	0	0	0	0	7	10	4	0	0	0	0	0	0.7886	0.7468	0.2892	0	0.01	0.45615	5.51144	0.015469	0.292555
gga-miR-365-3p	10967	11857	7374	12198	26821	39425	29723	37692	1054.01	1173.29	641.194	1091.8	3021.7	2944.1	2149.21	3899.27	990.072	3003.57	1.60107	0.00298158	0.0959447
gga-miR-375	0	9	2	4	51	13	8	7	0	0.8906	0.1739	0.358	5.7458	0.9708	0.5785	0.7242	0.355625	2.00482	2.49505	0.0488637	0.56337
gga-miR-460b-3p	41	9	20	64	6	11	19	16	3.9404	0.8906	1.7391	5.7284	0.676	0.8214	1.3739	1.6552	3.07463	1.13163	-1.44201	0.0442116	0.529066
gga-miR-499-3p	24823	20872	19033	28643	230	99	90	87	2385.66	2065.35	1654.98	2563.73	25.9122	7.3929	6.5077	9.0002	2167.43	12.2033	-7.47258	2.56109e-26	5.52171e-23
gga-miR-499-5p	361086	326225	481741	540999	2887	532	901	1008	34702.9	32281	41889	48422.9	325.255	39.7276	65.1496	104.278	39324	133.603	-8.20132	4.29785e-25	4.63308e-22
gga-miR-6516-5p	2	4	0	8	28	36	36	14	0.1922	0.3958	0	0.7161	3.1545	2.6883	2.6031	1.4483	0.326025	2.47355	2.92353	0.00387274	0.112833
gga-miR-6553-3p	4	0	3	9	33	54	143	43	0.3844	0	0.2609	0.8056	3.7178	4.0325	10.3401	4.4484	0.362725	5.6347	3.95739	2.32665e-05	0.00167209
gga-miR-6586-5p	0	2	0	0	6	30	23	0	0	0.1979	0	0	0.676	2.2403	1.6631	0	0.049475	1.14485	4.53232	0.00693246	0.180077
gga-miR-6606-5p	285	250	111	154	287	2900	735	582	27.3905	24.7383	9.6518	13.784	32.334	216.56	53.1465	60.2084	18.8911	90.5623	2.2612	0.00243986	0.0833995
gga-miR-6615-5p	49	34	35	47	15	12	24	16	4.7092	3.3644	3.0434	4.2068	1.6899	0.8961	1.7354	1.6552	3.83095	1.49415	-1.35838	0.0153604	0.292555
gga-miR-6631-5p	21	19	125	4	0	3	14	0	2.0182	1.8801	10.8692	0.358	0	0.224	1.0123	0	3.78138	0.309075	-3.61288	0.00307926	0.0976186
gga-miR-6643-5p	3	0	0	2	6	33	10	9	0.2883	0	0	0.179	0.676	2.4643	0.7231	0.9311	0.116825	1.19863	3.35896	0.0075482	0.189232
gga-miR-6660-3p	15	19	7	13	51	109	62	56	1.4416	1.8801	0.6087	1.1636	5.7458	8.1397	4.4831	5.7932	1.2735	6.04045	2.24586	0.00214163	0.0769558
miR-1175-y	0	2	0	0	0	11	50	0	0	0.1979	0	0	0	0.8214	3.6154	0	0.049475	1.1092	4.48668	0.0341353	0.468763
miR-11-y	0	0	0	0	0	115	104	0	0	0	0	0	0	8.5877	7.52	0	0.01	4.02693	8.65353	0.000242044	0.0127398
miR-12135-y	196	81	85	297	16	73	100	18	18.837	8.0152	7.391	26.5834	1.8026	5.4513	7.2308	1.8621	15.2066	4.0867	-1.89569	0.00238991	0.0831071
miR-12268-x	7	0	0	0	4	27	83	2	0.6727	0	0	0	0.4506	2.0163	6.0016	0.2069	0.168175	2.16885	3.6889	0.0218142	0.367433
miR-122-x	0	0	0	0	4	13	32	0	0	0	0	0	0.4506	0.9708	2.3139	0	0.01	0.933825	6.54508	0.00157596	0.0606744
miR-128-y	1489	1956	1656	1301	1899	5343	6581	3132	143.103	193.553	143.995	116.448	213.945	398.994	475.86	324.008	149.275	353.202	1.24252	0.0339799	0.468763
miR-129-x	22	26	15	24	0	2	0	2	2.1144	2.5728	1.3043	2.1482	0	0.1494	0	0.2069	2.03492	0.089075	-4.51381	1.46383e-05	0.00124714
miR-129-y	7	28	9	25	2	6	2	4	0.6727	2.7707	0.7826	2.2377	0.2253	0.4481	0.1446	0.4138	1.61593	0.30795	-2.39159	0.00722924	0.183368
miR-12-z	0	2	0	0	0	71	95	0	0	0.1979	0	0	0	5.302	6.8693	0	0.049475	3.04283	5.94257	0.00363249	0.107283
miR-13-y	0	2	2	0	0	67	51	0	0	0.1979	0.1739	0	0	5.0033	3.6877	0	0.09295	2.17275	4.54692	0.012937	0.26918
miR-141-y	0	2	0	0	0	40	200	0	0	0.1979	0	0	0	2.987	14.4616	0	0.049475	4.36215	6.4622	0.00247568	0.0833995
miR-14-y	0	6	0	0	3	94	70	3	0	0.5937	0	0	0.338	7.0195	5.0616	0.3104	0.148425	3.18237	4.4223	0.00514935	0.144182
miR-1587-x	0	0	3	2	2	16	26	14	0	0	0.2609	0.179	0.2253	1.1948	1.88	1.4483	0.109975	1.1871	3.43219	0.00594988	0.15837
miR-1662-x	7	8	14	5	26	30	30	26	0.6727	0.7916	1.2173	0.4475	2.9292	2.2403	2.1692	2.6897	0.782275	2.5071	1.68027	0.040635	0.515348
miR-1773-y	3	3	0	0	9	14	5	20	0.2883	0.2969	0	0	1.014	1.0455	0.3615	2.069	0.1463	1.1225	2.93971	0.0195982	0.352114
miR-191-y	17	16	6	6	36	95	43	23	1.6338	1.5833	0.5217	0.537	4.0558	7.0942	3.1092	2.3794	1.06895	4.15965	1.96027	0.0173907	0.323228
miR-192-x	183	600	1168	179	546	2131	8952	218	17.5876	59.372	101.561	16.0217	61.5134	159.135	647.303	22.5523	48.6357	222.626	2.19453	0.0266331	0.407241
miR-193-x	42	31	25	31	107	165	180	150	4.0365	3.0676	2.1738	2.7747	12.0548	12.3215	13.0155	15.5176	3.01315	13.2273	2.13418	0.000491841	0.0230524
miR-193-y	10	19	3	13	31	55	56	34	0.9611	1.8801	0.2609	1.1636	3.4925	4.1072	4.0493	3.5173	1.06642	3.79157	1.83001	0.0285893	0.421384
miR-194-x	0	18	21	10	11	123	202	5	0	1.7812	1.826	0.8951	1.2393	9.1851	14.6062	0.5173	1.12557	6.38697	2.50447	0.0403757	0.515089
miR-194-y	0	0	0	0	0	4	23	0	0	0	0	0	0	0.2987	1.6631	0	0.01	0.49045	5.61603	0.0419947	0.517186
miR-196-x	796	1292	1138	777	69	57	184	60	76.5011	127.848	98.9529	69.5465	7.7737	4.2565	13.3047	6.207	93.2121	7.88547	-3.56325	1.25457e-10	3.0054e-08
miR-197-y	0	0	10	0	2	46	104	0	0	0	0.8695	0	0.2253	3.4351	7.52	0	0.217375	2.7951	3.68464	0.0457748	0.539292
miR-200-y	4	21	33	7	31	112	281	17	0.3844	2.078	2.8695	0.6265	3.4925	8.3637	20.3186	1.7587	1.4896	8.48338	2.50971	0.00946773	0.219488
miR-215-x	5	2	13	3	3	48	232	0	0.4805	0.1979	1.1304	0.2685	0.338	3.5844	16.7755	0	0.519325	5.17448	3.3167	0.0195342	0.352114
miR-2188-x	324	313	229	315	636	775	609	743	31.1387	30.9724	19.9123	28.1945	71.653	57.8739	44.0357	76.8639	27.5545	62.6066	1.18403	0.0473255	0.551534
miR-2188-y	43	65	58	60	176	173	175	214	4.1326	6.432	5.0433	5.3704	19.8285	12.9189	12.6539	22.1385	5.24458	16.8849	1.68684	0.00564887	0.152237
miR-224-x	0	0	4	0	0	60	80	0	0	0	0.3478	0	0	4.4806	5.7847	0	0.08695	2.56632	4.88337	0.0163435	0.306405
miR-252-x	0	0	0	0	0	50	51	5	0	0	0	0	0	3.7338	3.6877	0.5173	0.01	1.9847	7.63278	0.000153625	0.00895178
miR-263-x	5	24	3	19	18	387	248	18	0.4805	2.3749	0.2609	1.7006	2.0279	28.8996	17.9324	1.8621	1.20423	12.6805	3.39643	0.00147918	0.057984
miR-275-y	0	5	10	2	3	481	708	11	0	0.4948	0.8695	0.179	0.338	35.9191	51.1942	1.138	0.385825	22.1473	5.84304	5.15888e-05	0.00347579
miR-2765-x	2	2	0	0	0	32	44	0	0.1922	0.1979	0	0	0	2.3896	3.1816	0	0.097525	1.3928	3.83607	0.044416	0.529066
miR-276-y	15	37	16	25	34	2062	1482	72	1.4416	3.6613	1.3913	2.2377	3.8305	153.982	107.161	7.4485	2.18297	68.1054	4.9634	4.96836e-06	0.000510085
miR-277-y	0	3	0	0	6	36	20	6	0	0.2969	0	0	0.676	2.6883	1.4462	0.6207	0.074225	1.3578	4.19322	0.0026028	0.0863327
miR-2796-y	0	0	0	0	0	44	32	0	0	0	0	0	0	3.2857	2.3139	0	0.01	1.3999	7.12918	0.00218013	0.0770552
miR-279-y	0	0	0	2	2	267	235	25	0	0	0	0.179	0.2253	19.9385	16.9924	2.5863	0.04475	9.93562	7.79458	6.18541e-07	8.8905e-05
miR-281-x	0	2	4	4	0	76	61	5	0	0.1979	0.3478	0.358	0	5.6754	4.4108	0.5173	0.225925	2.65088	3.55255	0.0129846	0.26918
miR-281-y	0	0	0	0	0	5	12	3	0	0	0	0	0	0.3734	0.8677	0.3104	0.01	0.387875	5.27752	0.0220503	0.368531
miR-283-x	0	5	0	4	2	37	31	6	0	0.4948	0	0.358	0.2253	2.763	2.2416	0.6207	0.2132	1.46265	2.77831	0.0356398	0.477264
miR-2944-y	0	0	0	0	0	55	131	0	0	0	0	0	0	4.1072	9.4724	0	0.01	3.3949	8.40723	0.000387399	0.0189825
miR-2974-x	0	0	0	0	3	9	7	2	0	0	0	0	0.338	0.6721	0.5062	0.2069	0.01	0.4308	5.42895	0.00458268	0.130004
miR-2-y	0	0	0	0	0	374	640	0	0	0	0	0	0	27.9288	46.2772	0	0.01	18.5515	10.8573	1.4168e-05	0.00124714
miR-305-x	2	0	0	2	3	638	721	7	0.1922	0	0	0.179	0.338	47.6433	52.1342	0.7242	0.0928	25.2099	8.08565	9.09811e-07	0.000115385
miR-305-y	0	0	0	0	0	25	20	0	0	0	0	0	0	1.8669	1.4462	0	0.01	0.828275	6.37204	0.00847042	0.202914
miR-306-x	0	0	0	0	0	765	853	2	0	0	0	0	0	57.1271	61.6788	0.2069	0.01	29.7532	11.5388	1.05802e-06	0.000126728
miR-317-y	0	5	2	2	0	48	69	11	0	0.4948	0.1739	0.179	0	3.5844	4.9893	1.138	0.211925	2.42793	3.5181	0.01097	0.246368
miR-31-x	6	5	12	2	10	358	281	5	0.5766	0.4948	1.0434	0.179	1.1266	26.734	20.3186	0.5173	0.57345	12.1741	4.40801	0.000201999	0.0111669
miR-3477-x	0	2	0	2	4	32	15	0	0	0.1979	0	0.179	0.4506	2.3896	1.0846	0	0.094225	0.9812	3.38037	0.0417954	0.517186
miR-3523-y	34	19	26	39	9	16	9	4	3.2676	1.8801	2.2608	3.4908	1.014	1.1948	0.6508	0.4138	2.72483	0.81835	-1.73537	0.0100749	0.228647
miR-361-y	0	0	0	0	0	10	19	0	0	0	0	0	0	0.7468	1.3739	0	0.01	0.530175	5.7284	0.0286523	0.421384
miR-3620-x	4	8	11	0	25	39	41	13	0.3844	0.7916	0.9565	0	2.8165	2.9124	2.9646	1.3449	0.533125	2.5096	2.23491	0.0233246	0.383877
miR-365-y	89	73	43	59	236	360	312	371	8.5535	7.2236	3.739	5.2809	26.5882	26.8834	22.5601	38.3802	6.19925	28.603	2.206	0.000290036	0.0145423
miR-3785-y	0	0	0	0	0	15	13	0	0	0	0	0	0	1.1201	0.94	0	0.01	0.515025	5.68657	0.0287307	0.421384
miR-425-x	1824	2386	2476	1347	2182	6047	7794	4119	175.299	236.103	215.297	120.565	245.828	451.566	563.57	426.114	186.816	421.769	1.17484	0.0495706	0.565472
miR-4433-x	0	0	0	0	0	35	81	0	0	0	0	0	0	2.6137	5.857	0	0.01	2.11768	7.72634	0.00113154	0.0478354
miR-4443-x	5	0	0	0	7	51	0	30	0.4805	0	0	0	0.7886	3.8085	0	3.1035	0.120125	1.92515	4.00236	0.0200193	0.356708
miR-4507-y	6	2	3	0	13	14	19	7	0.5766	0.1979	0.2609	0	1.4646	1.0455	1.3739	0.7242	0.25885	1.15205	2.15402	0.0419207	0.517186
miR-462-x	0	0	0	0	0	14	9	0	0	0	0	0	0	1.0455	0.6508	0	0.01	0.424075	5.40625	0.0431061	0.519199
miR-4649-x	0	0	0	0	3	16	5	0	0	0	0	0	0.338	1.1948	0.3615	0	0.01	0.473575	5.56552	0.0146769	0.285076
miR-483-x	0	0	2	0	0	26	26	0	0	0	0.1739	0	0	1.9416	1.88	0	0.043475	0.9554	4.45785	0.0358647	0.47731
miR-4877-y	0	0	0	0	0	5	24	0	0	0	0	0	0	0.3734	1.7354	0	0.01	0.5272	5.72028	0.0334232	0.465706
miR-499-x	721	796	1025	918	5	0	2	0	69.2931	78.7668	89.1272	82.167	0.5633	0	0.1446	0	79.8385	0.176975	-8.8174	1.57148e-24	1.12937e-21
miR-499-y	101	135	91	103	0	0	0	0	9.7068	13.3587	7.9128	9.2192	0	0	0	0	10.0494	0.01	-9.97289	5.4619e-17	2.05429e-14
miR-5119-y	12	4	4	20	37	137	22	11	1.1533	0.3958	0.3478	1.7901	4.1685	10.2306	1.5908	1.138	0.92175	4.28198	2.21583	0.0245409	0.39603
miR-574-x	0	0	0	0	0	9	15	0	0	0	0	0	0	0.6721	1.0846	0	0.01	0.439175	5.45672	0.0422193	0.517186
miR-574-y	0	0	0	0	5	19	48	0	0	0	0	0	0.5633	1.4188	3.4708	0	0.01	1.36322	7.09088	0.000410305	0.0196581
miR-5991-y	2	0	3	2	10	20	17	9	0.1922	0	0.2609	0.179	1.1266	1.4935	1.2292	0.9311	0.158025	1.1951	2.91891	0.00350868	0.105827
miR-6001-x	0	0	0	0	0	18	10	0	0	0	0	0	0	1.3442	0.7231	0	0.01	0.516825	5.6916	0.0272917	0.414373
miR-6001-y	0	0	0	0	0	32	51	0	0	0	0	0	0	2.3896	3.6877	0	0.01	1.51933	7.24729	0.0018855	0.0700887
miR-6489-x	6	0	0	3	10	74	14	7	0.5766	0	0	0.2685	1.1266	5.526	1.0123	0.7242	0.211275	2.09727	3.31132	0.00939098	0.219488
miR-6489-y	3	0	0	0	9	35	3	0	0.2883	0	0	0	1.014	2.6137	0.2169	0	0.072075	0.96115	3.73719	0.0356341	0.477264
miR-6516-x	0	0	2	0	5	7	6	2	0	0	0.1739	0	0.5633	0.5227	0.4338	0.2069	0.043475	0.431675	3.31169	0.0464741	0.544555
miR-6553-y	55	29	37	51	628	997	766	593	5.2859	2.8696	3.2173	4.5648	70.7517	74.4519	55.388	61.3463	3.9844	65.4845	4.03872	1.21408e-11	3.27194e-09
miR-67-y	0	0	0	0	0	14	12	0	0	0	0	0	0	1.0455	0.8677	0	0.01	0.4783	5.57984	0.0326297	0.463108
miR-71-x	0	0	0	0	0	105	157	0	0	0	0	0	0	7.841	11.3524	0	0.01	4.79835	8.90639	0.000169821	0.00963511
miR-71-y	0	0	0	0	0	10	51	0	0	0	0	0	0	0.7468	3.6877	0	0.01	1.10862	6.79263	0.00545703	0.148929
miR-741-x	6	19	11	0	0	0	0	2	0.5766	1.8801	0.9565	0	0	0	0	0.2069	0.8533	0.051725	-4.04412	0.0127534	0.26918
miR-745-y	0	0	0	0	0	59	172	0	0	0	0	0	0	4.4059	12.437	0	0.01	4.21073	8.71792	0.000262362	0.0134679
miR-750-y	0	3	0	0	0	329	533	4	0	0.2969	0	0	0	24.5684	38.5402	0.4138	0.074225	15.8806	7.74114	9.67192e-05	0.00631899
miR-8101-x	0	0	0	0	3	9	4	0	0	0	0	0	0.338	0.6721	0.2892	0	0.01	0.324825	5.02159	0.0334807	0.465706
miR-8117-y	0	0	0	0	7	8	7	0	0	0	0	0	0.7886	0.5974	0.5062	0	0.01	0.47305	5.56392	0.0128119	0.26918
miR-87-y	0	0	0	0	0	15	19	0	0	0	0	0	0	1.1201	1.3739	0	0.01	0.6235	5.96232	0.0188938	0.348163
miR-885-x	0	0	0	0	0	12	17	0	0	0	0	0	0	0.8961	1.2292	0	0.01	0.531325	5.73152	0.0260958	0.404767
miR-8-x	4	4	0	2	2	525	488	13	0.3844	0.3958	0	0.179	0.2253	39.2049	35.2864	1.3449	0.2398	19.0154	6.30919	1.18702e-05	0.0011127
miR-8-y	2	5	0	0	6	869	674	28	0.1922	0.4948	0	0	0.676	64.8934	48.7357	2.8966	0.17175	29.3004	7.41447	8.94781e-07	0.000115385
miR-9182-x	2	0	0	2	16	17	7	7	0.1922	0	0	0.179	1.8026	1.2695	0.5062	0.7242	0.0928	1.07563	3.53491	0.00335793	0.103424
miR-934-x	0	0	0	0	0	12	13	0	0	0	0	0	0	0.8961	0.94	0	0.01	0.459025	5.5205	0.0374063	0.485831
miR-965-y	0	0	0	0	0	17	73	0	0	0	0	0	0	1.2695	5.2785	0	0.01	1.637	7.35491	0.0020842	0.0761616
miR-995-y	0	7	12	0	0	78	308	0	0	0.6927	1.0434	0	0	5.8247	22.2709	0	0.434025	7.0239	4.01642	0.0360997	0.477491
miR-996-y	0	0	0	0	0	28	26	0	0	0	0	0	0	2.0909	1.88	0	0.01	0.992725	6.63332	0.00524657	0.14502
novel-m0001-5p	25	18	38	11	2	6	8	0	2.4027	1.7812	3.3042	0.9846	0.2253	0.4481	0.5785	0	2.11817	0.312975	-2.7587	0.00141283	0.0573992
novel-m0013-3p	0	0	0	0	3	3	4	2	0	0	0	0	0.338	0.224	0.2892	0.2069	0.01	0.264525	4.72533	0.0211129	0.364155
novel-m0034-3p	0	0	3	0	7	7	8	15	0	0	0.2609	0	0.7886	0.5227	0.5785	1.5518	0.065225	0.8604	3.72151	0.00792668	0.194204
novel-m0038-5p	53	50	44	71	296	443	672	267	5.0937	4.9477	3.8259	6.355	33.3479	33.0815	48.5911	27.6214	5.05558	35.6605	2.81838	1.24264e-06	0.000141007
novel-m0042-5p	0	0	0	2	7	4	3	9	0	0	0	0.179	0.7886	0.2987	0.2169	0.9311	0.04475	0.558825	3.64244	0.0276122	0.416307
novel-m0054-3p	0	4	9	0	13	38	22	13	0	0.3958	0.7826	0	1.4646	2.8377	1.5908	1.3449	0.2946	1.8095	2.61876	0.0254581	0.40033
novel-m0058-3p	12	3	0	4	13	26	48	17	1.1533	0.2969	0	0.358	1.4646	1.9416	3.4708	1.7587	0.45205	2.15892	2.25576	0.0299324	0.436042
novel-m0069-3p	100	108	74	145	11	47	33	29	9.6107	10.687	6.4345	12.9784	1.2393	3.5098	2.3862	3.0001	9.92765	2.53385	-1.97012	0.000583687	0.0267751
novel-m0073-5p	0	0	0	0	8	16	99	2	0	0	0	0	0.9013	1.1948	7.1585	0.2069	0.01	2.36537	7.88593	1.91562e-05	0.00152965
novel-m0074-3p	6	4	5	0	34	88	246	86	0.5766	0.3958	0.4348	0	3.8305	6.5715	17.7878	8.8968	0.3518	9.27165	4.72	3.37058e-07	5.19069e-05
novel-m0078-5p	0	0	0	0	0	13	10	0	0	0	0	0	0	0.9708	0.7231	0	0.01	0.423475	5.4042	0.0430271	0.519199
novel-m0090-3p	0	0	0	0	6	6	6	0	0	0	0	0	0.676	0.4481	0.4338	0	0.01	0.389475	5.28346	0.0208925	0.363358
novel-m0093-3p	0	0	0	0	9	7	0	4	0	0	0	0	1.014	0.5227	0	0.4138	0.01	0.487625	5.6077	0.0123516	0.266301
novel-m0104-5p	0	0	0	0	6	6	6	0	0	0	0	0	0.676	0.4481	0.4338	0	0.01	0.389475	5.28346	0.0208982	0.363358
novel-m0111-3p	0	0	0	0	3	3	3	3	0	0	0	0	0.338	0.224	0.2169	0.3104	0.01	0.272325	4.76726	0.0215394	0.367433
novel-m0112-5p	0	0	0	0	0	6	8	2	0	0	0	0	0	0.4481	0.5785	0.2069	0.01	0.308375	4.94661	0.0367736	0.480508
novel-m0113-5p	0	0	0	0	0	7	2	9	0	0	0	0	0	0.5227	0.1446	0.9311	0.01	0.3996	5.32048	0.0256241	0.40033
novel-m0119-3p	42	29	8	35	11	12	5	3	4.0365	2.8696	0.6956	3.1327	1.2393	0.8961	0.3615	0.3104	2.6836	0.701825	-1.93499	0.0135069	0.274724
novel-m0126-5p	0	0	0	0	6	15	12	22	0	0	0	0	0.676	1.1201	0.8677	2.2759	0.01	1.23493	6.94828	1.50397e-05	0.00124714
novel-m0139-3p	2	0	0	0	19	0	0	30	0.1922	0	0	0	2.1406	0	0	3.1035	0.04805	1.31103	4.77001	0.0207455	0.363358
novel-m0150-5p	0	0	0	2	21	44	26	8	0	0	0	0.179	2.3659	3.2857	1.88	0.8276	0.04475	2.0898	5.54533	2.09608e-05	0.00155832
novel-m0153-5p	0	0	0	2	21	44	26	8	0	0	0	0.179	2.3659	3.2857	1.88	0.8276	0.04475	2.0898	5.54533	2.0595e-05	0.00155832
novel-m0156-3p	6	4	2	0	43	57	31	25	0.5766	0.3958	0.1739	0	4.8445	4.2565	2.2416	2.5863	0.286575	3.48223	3.60302	0.000242268	0.0127398
novel-m0156-5p	23	11	14	21	142	160	109	78	2.2105	1.0885	1.2173	1.8796	15.998	11.9482	7.8816	8.0692	1.59898	10.9742	2.7789	3.75722e-05	0.00261309
novel-m0160-3p	2	2	0	0	0	12	2	33	0.1922	0.1979	0	0	0	0.8961	0.1446	3.4139	0.097525	1.11365	3.51338	0.0449011	0.531905
novel-m0164-3p	0	3	2	0	9	18	16	5	0	0.2969	0.1739	0	1.014	1.3442	1.1569	0.5173	0.1177	1.0081	3.09845	0.0119451	0.260138
novel-m0173-3p	24	28	12	41	0	0	0	0	2.3066	2.7707	1.0434	3.6698	0	0	0	0	2.44762	0.01	-7.93524	3.68943e-08	6.11877e-06
novel-m0176-3p	261	225	166	319	4	0	3	0	25.0839	22.2645	14.4343	28.5526	0.4506	0	0.2169	0	22.5838	0.166875	-7.08038	5.71695e-17	2.05429e-14
novel-m0176-5p	4	3	3	6	0	0	0	0	0.3844	0.2969	0.2609	0.537	0	0	0	0	0.3698	0.01	-5.20867	0.00452988	0.130004
novel-m0190-5p	0	0	0	0	4	12	0	7	0	0	0	0	0.4506	0.8961	0	0.7242	0.01	0.517725	5.69411	0.00880443	0.208597
novel-m0200-3p	100	61	85	42	274	229	281	110	9.6107	6.0362	7.391	3.7593	30.8694	17.1008	20.3186	11.3796	6.6993	19.9171	1.57193	0.015319	0.292555
novel-m0203-3p	0	3	0	0	3	17	6	7	0	0.2969	0	0	0.338	1.2695	0.4338	0.7242	0.074225	0.691375	3.21949	0.0425755	0.518603
novel-m0218-5p	0	0	0	0	172	402	0	238	0	0	0	0	19.3778	30.0197	0	24.6213	0.01	18.5047	10.8537	1.16666e-08	2.28665e-06
novel-m0224-3p	5	2	2	4	0	0	0	0	0.4805	0.1979	0.1739	0.358	0	0	0	0	0.302575	0.01	-4.91922	0.0116897	0.259825
novel-m0225-3p	0	2	13	35	0	0	0	0	0	0.1979	1.1304	3.1327	0	0	0	0	1.11525	0.01	-6.80122	0.000924771	0.0398761
